# Supplementary material for: Orphan Nuclear Receptor NR4A1 Promotes Proliferation and Osteogenic Differentiation of Valvular Interstitial Cells through Activation of CCND2
Source: Int J Biol Sci. 2026 Feb 26;22(6):3174–90. doi: 10.7150/ijbs.122863 (PMC13050472; doi:10.7150/ijbs.122863)
Supplement: Supplementary file 2 — Supplementary tables. [file ijbsv22p3174s2.xlsx]

## Sheet: Table S1
Primers for qRT-PCR	Primer sequence (5 to 3)
NR4A1 forward	ATGCCCTGTATCCAAGCCC
NR4A1 reverse	GTGTAGCCGTCCATGAAGGT
GAPDH forward	GGAGTCCACTGGCGTCTTCA
GAPDH reverse	GTCATGAGTCCTTCCACGATACC
RUNX2 forward	GCCTTCCACTCTCAGTAAGAAG
RUNX2 reverse	CCTGGGGTCTGAAAAAGGG
JMJD3 forward	CACCCCAGCAAACCATATTATGC
JMJD3 reverse	CACACAGCCATGCAGGGATT
CCND2 forward	ACCTTCCGCAGTGCTCCTA
CCND2 reverse	CCCAGCCAAGAAACGGTCC
ALP forward	GTGAACCGCAACTGGTACTC
ALP reverse	GAGCTGCGTAGCGATGTCC
Primers for chip-qPCR
CCND2 forward	GGACGTTGTTCTGGTCCCTT
CCND2 reverse	TAGCAACCTCGCATACCCAG
NR4A1 forward	TCCAGGAGTTCTAGGGTGGG
NR4A1 reverse	GAGGCACAGGTCCTTAGCTC
targeted siRNA sequences as follows
siRNA JMJD3	TGGTCCGAGAAAGTGCAGG
siRNA CCND2	CGGAGAAGCTGTGCATTTA
siNRA NR4A1	GATACACCCGTGACCTCAA

## Sheet: Table S2
CAVD, calcific aortic valve disease; NS, nonsignificant; AV, Aortic valve; LVEF, left ventricular
Parameters	Normal (n=10)	CAVD (n=30)	P value
Age, y	50 ± 4	54 ± 7	NS
Male, n (%)	7(0.7)	19(0.63)	NS
BMI (kg/m2)	21.4±0.75	21.14±0.81	NS
Weight (kg)	68.2±5.7	72.8±6.8	NS
Hypertension, n (%)	3 (0.3)	7 (0.23)	NS
Hypercholesterolemia	2 (0.2)	9 (0.3)	NS
Diabetes mellitus, n (%)	2(0.2)	8(0.27)	NS
Smoking, n (%)	3(0.3)	5(0.17)	NS
LVEF (%)	41±10.8	46±17.4	NS

## Sheet: Table S3
cell cycle related gene
CCND1
CCND2
CCND3
CCNE1
CCNA1
CCNA2
CCNB1
CCNB2
CDK1
CDK2
CDK3
CDK4
CDK6
CDK7
CDKN2A
CDKN2B
CDKN2C
CDKN2D
CDKN1A
CDKN1B
CDKN1C
MCM2
MCM3
MCM4
MCM5
MCM6
MCM7
ORC1
ORC2
ORC3
ORC4
ORC5
ORC6
CDC6
CDC45
AURKA
AURKB
AURKC
PLK1
PLK2
PLK3
PLK4

## Sheet: Table S4
		Comparison of echocardiographic, and hemodynamic parameters in Apoe-/- mice of different groups.
		Parameters	ApoE-/- group (n = 10)	ApoE-/- +DIM-C group (n = 10)	P
		BW before, g	20.67 ± 1.41	22.1 ± 1.97	NS
		BW after, g	40.24 ± 2.34	41.13 ± 2.13	NS
		Heart rate, bpm	487.48 ± 10.27	496.27 ± 10.13	NS
		LVEDd, mm	3.96 ± 0.43	3.92 ± 0.37	NS
		FS, %	43.2 ± 8.7	43.5 ± 9.2	NS
		Note: Data are presented as mean ± standard deviation (SD).
		Abbreviations: Apoe-/-, apolipoprotein E–deficient;	BW, body weight;	FS, functional shortening;
		LVEDd, left ventricular end-diastolic diameter;
